# Supplementary material for: Sustainable Engineered Design and Scalable Manufacturing of Upcycled Graphene Reinforced Polylactic Acid/Polyurethane Blend Composites Having Shape Memory Behavior
Source: Polymers (Basel). 2023 Feb 21;15(5):1085. doi: 10.3390/polym15051085 (PMC10007146; doi:10.3390/polym15051085)
Supplement: Supplementary file 1 [file polymers-15-01085-s001.zip]

Archive with 1 entries (1 files):
- polymers-2187316-supplementary.pdf
